# Supplementary material for: Concurrent HIIT and Resistance Training for Musculoskeletal Function: A Systematic Review of Neuromuscular, Morphological, and Performance Adaptations
Source: Life (Basel). 2026 Feb 27;16(3):381. doi: 10.3390/life16030381 (PMC13028498; doi:10.3390/life16030381)
Supplement: Supplementary file 1 [file life-16-00381-s001.zip]

Archive with 7 entries (7 files):
- MDPI-LIFE-SR-Table S1.pdf
- MDPI-LIFE-SR-Table S2.pdf
- MDPI-LIFE-SR-Table S2a.pdf
- MDPI-LIFE-SR-Table S3.pdf
- MDPI-LIFE-SR-Table S4.pdf
- MDPI-LIFE-SR-Table S5.pdf
- MDPI-LIFE-SR-Table S6.pdf
